# Supplementary material for: Efficacy and Safety of Oral Administration of Wine Lees Extract (WLE)-Derived Ceramides and Glucosylceramides in Enhancing Skin Barrier Function: A Randomized, Double-Blind, Placebo-Controlled Study
Source: Nutrients. 2024 Jul 1;16(13):2100. doi: 10.3390/nu16132100 (PMC11243426; doi:10.3390/nu16132100)
Supplement: Supplementary file 1 [file nutrients-16-02100-s001.zip]

Archive with 1 entries (1 files):
- nutrients-3082661-supplementary.pdf
